# Supplementary material for: The Set of Serine Peptidases of the Tenebrio molitor Beetle: Transcriptomic Analysis on Different Developmental Stages
Source: Int J Mol Sci. 2024 May 25;25(11):5743. doi: 10.3390/ijms25115743 (PMC11172050; doi:10.3390/ijms25115743)
Supplement: Supplementary file 1 [file ijms-25-05743-s001.zip]

Archive with 1 entries (1 files):
- ijms-2992336-supplementary.pdf
